# Supplementary material for: Leukocyte Telomere Length as a Marker of Chronic Complications in Type 2 Diabetes Patients: A Risk Assessment Study
Source: Int J Mol Sci. 2024 Dec 31;26(1):290. doi: 10.3390/ijms26010290 (PMC11719939; doi:10.3390/ijms26010290)
Supplement: Supplementary file 1 [file ijms-26-00290-s001.zip]

Archive with 3 entries (3 files):
- Table S1. Caucasian patients with diabetic polyneuropathy demographics and their clinical and biochemical characteristics broken down into tertiles according to leukocyte telo.pdf
- Table S2.  Caucasian patients with diabetic foot ulcer demographics and their clinical and biochemical characteristics broken down into tertiles according to leukocyte telomere length..pdf
- Table S3. Logistic regression risk assessment for testing the association of LTL 3rd tertile with selected variables.pdf
